# Supplementary material for: Nanocatalysis MoS2/rGO: An Efficient Electrocatalyst for the Hydrogen Evolution Reaction
Source: Molecules. 2024 Jan 20;29(2):523. doi: 10.3390/molecules29020523 (PMC10819749; doi:10.3390/molecules29020523)
Supplement: Supplementary file 1 [file molecules-29-00523-s001.zip]

Archive with 1 entries (1 files):
- molecules-2805668-supplementary.pdf
